# Supplementary material for: Protein signature in cerebrospinal fluid and serum of Alzheimer’s disease patients: The case of apolipoprotein A-1 proteoforms
Source: PLoS One. 2017 Jun 19;12(6):e0179280. doi: 10.1371/journal.pone.0179280 (PMC5476270; doi:10.1371/journal.pone.0179280)
Supplement: S2 Table — Area values used by ClinProTools software to perform statistics on Apo A-1 peak in the comparison AD CSF vs iNPH CSF. The indicated values originates from normalization and smoothing operations performed by the software. (XLSX) [file pone.0179280.s005.xlsx]

## Sheet: Foglio1
Class	Sample	Replicate	Area	Average area of technical replicates	Median value of class area	Mean value of class area	CV	Standard Deviation
AD	#1	a	163.375	165.134	205.928	204.406	11.1204	22.7309
		b	165.544
		c	166.904
		d	164.715
AD	#2	a	189.444	193.285
		b	197.832
		c	192.974
		d	192.889
AD	#3	a	209.87	205.921
		b	201.976
		c	205.057
		d	206.78
AD	#4	a	234.646	231.619
		b	233.011
		c	229.26
		d	229.558
AD	#5	a	201.699	194.293
		b	189.563
		c	189.311
		d	196.599
AD	#6	a	180.918	179.967
		b	183.995
		c	183
		d	171.957
AD	#7	a	205.348	202.693
		b	199.743
		c	200.826
		d	204.855
AD	#8	a	179.376	178.283
		b	176.127
		c	178.345
		d	179.284
AD	#9	a	253.431	255.332
		b	257.341
		c	255.204
		d	255.35
AD	#10	a	217.658	216.788
		b	216.846
		c	216.119
		d	216.529
AD	#11	a	205.621	205.934
		b	205.501
		c	206.69
		d	205.924
AD	#12	a	209.523	210.738
		b	212.036
		c	210.765
		d	210.627
AD	#13	a	216.356	215.693
		b	215.351
		c	215.683
		d	215.381
AD	#14	a	209.678	209.011
		b	209.902
		c	208.518
		d	207.946
AD	#15	a	188.32	190.068
		b	189.999
		c	191.063
		d	190.89
AD	#16	a	227.288	228.001
		b	227.312
		c	227.352
		d	230.051
AD	#17	a	228.916	228.015
		b	228.622
		c	227.632
		d	226.889
AD	#18	a	195.986	195.884
		b	194.857
		c	196.674
		d	196.021
AD	#19	a	164.09	165.103
		b	165.923
		c	164.399
		d	166
AD	#20	a	215.885	216.603
		b	217.646
		c	216.501
		d	216.379
iNPH	#1	a	242.54	242.561	266.39	270.053	10.5933	28.6075
		b	242.64
		c	243.006
		d	242.06
iNPH	#2	a	299.685	300.728
		b	302.9
		c	298.339
		d	301.986
iNPH	#3	a	291.592	293.172
		b	293.653
		c	293.854
		d	293.591
iNPH	#4	a	251.151	250.448
		b	250.318
		c	250.321
		d	250
iNPH	#5	a	247.81	249.409
		b	250.523
		c	249.001
		d	250.301
iNPH	#6	a	254.93	253.957
		b	254.292
		c	253.53
		d	253.077
iNPH	#7	a	268.633	268.689
		b	268.44
		c	269.105
		d	268.579
iNPH	#8	a	255.506	257.134
		b	256.324
		c	258.505
		d	258.201
iNPH	#9	a	289.211	289.288
		b	290.052
		c	288.293
		d	289.598
iNPH	#10	a	241.959	240.65
		b	239.827
		c	240.823
		d	239.99
iNPH	#11	a	222.8	222.658
		b	223.987
		c	222.518
		d	221.325
iNPH	#12	a	233.885	233.6
		b	233.652
		c	232.968
		d	233.896
iNPH	#13	a	297.252	298.016
		b	297.5
		c	298.311
		d	299
iNPH	#14	a	330.008	329.292
		b	330.002
		c	328.106
		d	329.052
iNPH	#15	a	295.999	294.479
		b	293.521
		c	294.683
		d	293.714
iNPH	#16	a	293.548	295.199
		b	295.709
		c	295.659
		d	295.882
iNPH	#17	a	264.094	264.09
		b	264.281
		c	263.395
		d	264.592
iNPH	#18	a	275.609	277.575
		b	279.157
		c	279.877
		d	275.655
iNPH	#19	a	299.25	298.901
		b	299.016
		c	299.025
		d	298.312
iNPH	#20	a	241.025	241.32
		b	241.523
		c	241.219
		d	241.513
S2 Table. Data used for AD CSF vs iNPH CSF comparison. Area values used by ClinProTools software to perform statistics on Apo A-1 peak in the comparison AD CSF vs iNPH CSF. The indicated values originate from normalization and smoothing operations performed by the software.
