# Supplementary material for: Protein signature in cerebrospinal fluid and serum of Alzheimer’s disease patients: The case of apolipoprotein A-1 proteoforms
Source: PLoS One. 2017 Jun 19;12(6):e0179280. doi: 10.1371/journal.pone.0179280 (PMC5476270; doi:10.1371/journal.pone.0179280)
Supplement: S4 Table — Area values used by ClinProTools software to perform statistics on Apo A-1 peak in the comparison AD serum vs iNPH serum vs control serum. The indicated values originate from normalization and smoothing operations performed by the software. (XLSX) [file pone.0179280.s007.xlsx]

## Sheet: Foglio1
Class	Sample	Replicate	Area	Average area of technical replicates	Median value of class area	Mean value of class area	CV	Standard Deviation
AD	#1	a	1190.55	1280.23	1414.76	1398.62	13.28	185.72
		b	1266.54
		c	1364.36
		d	1299.45
AD	#2	a	1590.36	1585.24
		b	1600.26
		c	1562.98
		d	1587.38
AD	#3	a	1298.65	1181.17
		b	1056.24
		c	1196.35
		d	1173.46
AD	#4	a	1507.24	1410.95
		b	1517.35
		c	1316.75
		d	1302.46
AD	#5	a	1198.79	1231.22
		b	1257.54
		c	1359.25
		d	1109.32
AD	#6	a	1095.76	1253.21
		b	1357.44
		c	1259.16
		d	1300.46
AD	#7	a	1314.76	1418.61
		b	1502.98
		c	1433.74
		d	1422.98
AD	#8	a	1315.46	1261.89
		b	1297.53
		c	1136.17
		d	1298.39
AD	#9	a	1400.45	1516.53
		b	1569.85
		c	1546.39
		d	1549.43
AD	#10	a	1293.94	1283.97
		b	1299.33
		c	1278.36
		d	1264.25
AD	#11	a	1365.45	1265.68
		b	1200.63
		c	1195.63
		d	1301
AD	#12	a	1306.85	1515.63
		b	1614.75
		c	1641.46
		d	1499.45
AD	#13	a	1085.25	1086.76
		b	1095.23
		c	1157.16
		d	1009.42
AD	#14	a	1597.17	1539.41
		b	1556.36
		c	1502.77
		d	1501.36
AD	#15	a	1115.25	1096.54
		b	1098.16
		c	1045.22
		d	1127.55
AD	#16	a	1602.38	1590.42
		b	1598.38
		c	1610.28
		d	1550.63
AD	#17	a	1590.24	1635.85
		b	1479.1
		c	1719.25
		d	1754.84
AD	#18	a	1552.3	1591.82
		b	1679.09
		c	1555.55
		d	1580.36
AD	#19	a	1618.09	1629.28
		b	1499
		c	1680.04
		d	1720
AD	#20	a	1702.64	1599.86
		b	1686.3
		c	1420.47
		d	1590.01
iNPH	#1	a	1298.44	1554.83	1233.77	1300.68	17.09	222.34
		b	1602.23
		c	1677.31
		d	1641.32
iNPH	#2	a	1132.73	1100.7
		b	1201.94
		c	1075.02
		d	993.093
iNPH	#3	a	1091.56	1080.77
		b	1079.99
		c	1078.55
		d	1073
iNPH	#4	a	1153.59	1150.54
		b	1109.68
		c	1209.9
		d	1129.01
iNPH	#5	a	1553.51	1528.61
		b	1518.1
		c	1543.41
		d	1499.42
iNPH	#6	a	1080.66	1112.41
		b	1151.01
		c	1114.38
		d	1103.58
iNPH	#7	a	1200.32	1190.88
		b	1180.45
		c	1190.32
		d	1192.42
iNPH	#8	a	1509.24	1561.75
		b	1601.42
		c	1635
		d	1501.32
iNPH	#9	a	859.024	964.813
		b	1005.1
		c	1074.76
		d	920.367
iNPH	#10	a	1511.09	1565.13
		b	1640.31
		c	1566.09
		d	1543.02
iNPH	#11	a	1603.93	1570.51
		b	1575.42
		c	1600.09
		d	1502.61
iNPH	#12	a	1201.63	1178.08
		b	1142.73
		c	1200.64
		d	1167.33
iNPH	#13	a	1289.42	1276.27
		b	1275.24
		c	1278.42
		d	1262
iNPH	#14	a	1700.22	1589.8
		b	1441.34
		c	1520.32
		d	1697.33
iNPH	#15	a	984.736	1021.52
		b	996.098
		c	1104
		d	1001.27
iNPH	#16	a	1590.43	1588.78
		b	1598.02
		c	1537.43
		d	1629.21
iNPH	#17	a	1087.01	1092.84
		b	1183.01
		c	1101.23
		d	1000.1
iNPH	#18	a	1008.56	1140.16
		b	1190.01
		c	1198.36
		d	1163.69
iNPH	#19	a	1400.32	1376.65
		b	1399.43
		c	1308.42
		d	1398.42
iNPH	#20	a	1280.42	1371.4
		b	1309.42
		c	1498.42
		d	1397.32
CT	#1	a	1172.31	1281.82	1294.1	1260.58	13.76	173.46
		b	1280.21
		c	1291.23
		d	1383.53
CT	#2	a	1402.31	1386.16
		b	1337.02
		c	1395.31
		d	1410
CT	#3	a	1217.42	1111.63
		b	1129.92
		c	1086.32
		d	1012.84
CT	#4	a	990.321	1008.21
		b	1001.21
		c	898.912
		d	1142.38
CT	#5	a	1214.42	1159.5
		b	1296.22
		c	1027.34
		d	1100.01
CT	#6	a	1500.55	1352.53
		b	1122.32
		c	1289.02
		d	1498.24
CT	#7	a	1632.32	1509.77
		b	1615
		c	1386.33
		d	1405.44
CT	#8	a	1298.23	1325.25
		b	1316.34
		c	1407.08
		d	1279.33
CT	#9	a	1102.97	1010.27
		b	972.873
		c	961.281
		d	1003.97
CT	#10	a	1295.32	1306.92
		b	1317.34
		c	1298
		d	1317.03
CT	#11	a	1213.32	1153.49
		b	1114
		c	1189.32
		d	1097.31
CT	#12	a	1557.21	1521.38
		b	1499.93
		c	1500.59
		d	1527.77
S4 Table. Data used for AD serum vs iNPH serum vs control serum comparison. Area values used by ClinProTools software to perform statistics on Apo A-1 peak in the comparison AD serum vs iNPH serum vs control serum. The indicated values originate from normalization and smoothing operations performed by the software.
